# Supplementary material for: Neodymium-Facilitated Visualization of Extreme Phosphate Accumulation in Fibroblast Filopodia: Implications for Intercellular and Cell–Matrix Interactions
Source: Int J Mol Sci. 2024 Oct 15;25(20):11076. doi: 10.3390/ijms252011076 (PMC11508255; doi:10.3390/ijms252011076)
Supplement: Supplementary file 1 [file ijms-25-11076-s001.zip]

Archive with 3 entries (3 files):
- FigS2.tif
- Figure S1.tif
- Table S1 Ratio of filopodia with barrier zones to total filopodia in different cell types and conditions.xlsx
