# Supplementary material for: Neodymium-Facilitated Visualization of Extreme Phosphate Accumulation in Fibroblast Filopodia: Implications for Intercellular and Cell–Matrix Interactions
Source: Int J Mol Sci. 2024 Oct 15;25(20):11076. doi: 10.3390/ijms252011076 (PMC11508255; doi:10.3390/ijms252011076)
Supplement: Supplementary file 1 [file ijms-25-11076-s001.zip › Table S1 Ratio of filopodia with barrier zones to total filopodia in different cell types and conditions.xlsx]

## Sheet: Sheet1
Cell Type	Experimental Condition	Magnification	Area (mm²)	Total numberof filopoda	number of Filopodia with Barrier Zones	Ratio of Filopodia with Barrier Zones to Total Filopodia	File Series	Data Collection Folder
Keratocytes	LPS-treated	603	0.00136789	15	4	0.266667	Bioree-a_mt	27.05.2022 0620 P-transp
Keratocytes	LPS-treated	603	0.00136789	12	3	0.25	Bioree-a_mt	27.05.2022 0620 P-transp
Keratocytes	LPS-treated	426	0.00274073	18	5	0.277778	Bioree-a 1	19.05.2022 0617 P-transp
Keratocytes	LPS-treated	426	0.00274073	17	4	0.235294	Bioree-a 1	19.05.2022 0617 P-transp
Keratocytes	LPS-treated	1420	0.000246665	11	3	0.272727	Bioree-a 1	19.05.2022 0617 P-transp
Keratocytes	LPS-treated	2010	0.00012311	19	5	0.263158	Bioree-a 1	19.05.2022 0617 P-transp
Keratocytes	Normal Condition	429	0.00270253	18	3	0.166667	MITO_00	22.03.2022 0586
Keratocytes	Normal Condition	1020	0.000478062	39	6	0.153846	contr kerato	25.02.2018 0249 IBCH
Keratocytes	LPS-treated	792	0.000792929	48	10	0.208333	LPS kerato	25.02.2018 0249 IBCH
Keratocytes	LPS-treated	1020	0.000478062	29	6	0.206897	LPS kerato	25.02.2018 0249 IBCH
Keratocytes	LPS-treated	1020	0.000478062	21	5	0.238095	LPS kerato	25.02.2018 0249 IBCH
Keratocytes	LPS-treated	1020	0.000478062	84	12	0.142857	LPS kerato	25.02.2018 0249 IBCH
Keratocytes	Normal Condition	4000	3.1086e-05	38	6	0.157895	w_o_MgBio16	21_03_2017
Keratocytes	Enriched Condition (Magnesium Enrichment)	4000	3.1086e-05	18	2	0.111111	MgBio06	21_03_2017
Keratocytes	Enriched Condition (Magnesium Enrichment)	4000	3.1086e-05	35	6	0.171429	MgBio17	21_03_2017
Keratocytes	Normal Condition	4500	2.45618e-05	59	4	0.0677966	w_o_MbBio07	28_03_2017
Keratocytes	Enriched Condition (Magnesium Enrichment)	4500	2.45618e-05	7	0	0	MbBio_a03	28_03_2017
Keratocytes	Enriched Condition (Magnesium Enrichment)	4500	2.45618e-05	9	1	0.111111	MbBio_a10	28_03_2017
Keratocytes	Enriched Condition (Magnesium Enrichment)	4500	2.45618e-05	17	1	0.0588235	MbBio_ch08	28_03_2017
Keratocytes	Enriched Condition (Magnesium Enrichment)	4500	2.45618e-05	19	0	0	MbBio_ch14	28_03_2017
Keratocytes	Normal Condition	3500	4.06021e-05	13	2	0.153846	keratocyte_BioREE1_002	29_12_2016
Keratocytes	Normal Condition	3500	4.06021e-05	11	3	0.272727	keratocyte_BioREE1_002	29_12_2016
Keratocytes	Normal Condition	3500	4.06021e-05	10	1	0.1	keratocyte_BioREE1_006	29_12_2016
Keratocytes	Normal Condition	3500	4.06021e-05	10	1	0.1	keratocyte_BioREE1_007	29_12_2016
Keratocytes	Normal Condition	3500	4.06021e-05	6	0	0	keratocyte_BioREE1_008	29_12_2016
Keratocytes	Normal Condition	3500	4.06021e-05	11	3	0.272727	keratocyte_BioREE1_009	29_12_2016
Keratocytes	Enriched Condition (Glucose Wash)	4000	3.1086e-05	13	4	0.307692	Glu_Glu_Nd_01	08_12_2016_Cu
Keratocytes	Enriched Condition (Glucose Wash)	4000	3.1086e-05	10	2	0.2	Glu_Glu_Nd_Cu_07	08_12_2016_Cu
Keratocytes	Enriched Condition (Glucose Wash)	4000	3.1086e-05	22	3	0.136364	Glu_Glu_Nd_Cu_08	08_12_2016_Cu
Keratocytes	Enriched Condition (Glucose Wash)	3500	4.06021e-05	15	3	0.2	Glu_Glu_Nd_Cu_09	08_12_2016_Cu
Keratocytes	Enriched Condition (Glucose Wash)	3500	4.06021e-05	29	4	0.137931	Glu_Glu_Nd_Cu_10	08_12_2016_Cu
Keratocytes	Enriched Condition (Glucose Wash)	3500	4.06021e-05	10	1	0.1	Glu_Glu_Nd_Cu_11	08_12_2016_Cu
MSC	Enriched Condition (Magnesium Enrichment)	3500	4.06021e-05	39	4	0.102564	msc_BioREE(Mg)_00	30_03_2017
a549	Ethanol Treatment	1600	0.000194288	30	3	0.1	a549_eth_20_1h_03	29.05.2021 ethanol 0467
a549	Ethanol Treatment	1600	0.000194288	11	0	0	a549_eth_20_1h_04	29.05.2021 ethanol 0467
a549	Ethanol Treatment	1600	0.000194288	16	2	0.125	a549_eth_20_1h_05	29.05.2021 ethanol 0467
corneal epithelium	Enriched Condition (Glucose Wash)	3500	4.06021e-05	30	2	0.0666667	Glu_GluNd02	15_07_2016
corneal epithelium	Enriched Condition (Glucose Wash)	3500	4.06021e-05	26	4	0.153846	Glu_GluNd03	15_07_2016
corneal epithelium	Enriched Condition (Glucose Wash)	3500	4.06021e-05	19	4	0.210526	Glu_GluNd05	15_07_2016
corneal epithelium	Enriched Condition (Glucose Wash)	4000	3.1086e-05	7	1	0.142857	Gl_Nd_01	BioREE Cu 24_11_2016_Cu
corneal epithelium	Enriched Condition (Glucose Wash)	4000	3.1086e-05	8	0	0	Gl_Nd_02	BioREE Cu 24_11_2016_Cu
corneal epithelium	Enriched Condition (Glucose Wash)	4000	3.1086e-05	6	1	0.166667	Gl_Nd_03	BioREE Cu 24_11_2016_Cu
corneal epithelium	Enriched Condition (Glucose Wash)	4000	3.1086e-05	4	0	0	Gl_Nd_Cu_08	BioREE Cu 24_11_2016_Cu
corneal epithelium	Enriched Condition (Glucose Wash)	4000	3.1086e-05	8	1	0.125	Gl_Nd_Cu_09	BioREE Cu 24_11_2016_Cu
corneal epithelium	Enriched Condition (Glucose Wash)	4000	3.1086e-05	56	3	0.0535714	Gl_Cu_11	BioREE Cu 24_11_2016_Cu
corneal epithelium	Enriched Condition (Glucose Wash)	4000	3.1086e-05	16	3	0.1875	Gl_Nd_00	BioREE Cu 24_11_2016_Cu
corneal epithelium	Enriched Condition (Glucose Wash)	4000	3.1086e-05	12	2	0.166667	Glu_Glu_Nd_00	BioREECu 15_12_2016
corneal epithelium	Enriched Condition (Glucose Wash)	4000	3.1086e-05	8	2	0.25	Glu_Glu_Nd_01	BioREECu 15_12_2016
corneal epithelium	Enriched Condition (Glucose Wash)	4000	3.1086e-05	9	2	0.222222	Glu_Glu_Nd_02	BioREECu 15_12_2016
corneal epithelium	Enriched Condition (Glucose Wash)	4000	3.1086e-05	17	3	0.176471	Glu_Glu_Nd_03	BioREECu 15_12_2016
HEK	Normal Condition	8500	6.8841e-06	26	0	0	Hek_02	27_12_2016
HEK	Normal Condition	3500	4.06021e-05	9	1	0.111111	Hek_03	27_12_2016
HEK	Normal Condition	3500	4.06021e-05	6	1	0.166667	Hek_07	27_12_2016
HEK	Normal Condition	3500	4.06021e-05	18	4	0.222222	Hek_08	27_12_2016
